# Supplementary material for: Increasing game prices may alter farmers’ behaviours towards leopards (Panthera pardus) and other carnivores in South Africa
Source: PeerJ. 2017 May 30;5:e3369. doi: 10.7717/peerj.3369 (PMC5452990; doi:10.7717/peerj.3369)
Supplement: Data S1 — Responses to questionnaires received from farmers, 2010 and 2015. Each farm is uniquely coded. Responses were either yes(y)/no(n)/not completed (nc) or quantitative. [file peerj-05-3369-s001.xlsx]

## Sheet: All_2010_unmatched_data
Farm number	farm activity	Size	total size	Cat_size_15, 3=>1000ha,2>300ha,1<300ha	Height of fence	cattle fence	game fence	barbed wire	electric	crop_09_r	livestock_09_r	livestock count	wildlife_09_r	sheep_09_r	sheep count	Sheep herd size_09_r	cow_09_r	cow count	Cow herd size_09_r	pig_09_r	Pig herd size_09_r	wildilife_09_r	Mountain_09_r	amount_mount_09_r	Hills_09_r	amount hill_09_r	Plains_09_r	amount_plains_09_r	valley_09_r	amount_valley_09_r	Crops_09_r	crop/grass_09_r	water_09_r	River_09_r	Dam_09_r	Borehole_09_r	Founatin_09_r	Canal_09_r	livestock management_09_r	management_09_r	total_losses_09_r	losses per year_09_r	number losses per year_09_r	species lost_09_r	species responsible_r	problem_09	prob-leopard_09_r	prob-hyena_09_r	prob-jackal_09_r
8	crop/livestock	380	380	2	nc	y	y	n	n	y	y	1	y	n		0	y	1	67	n	0	wild	n		n		n		n		n		y	y	n	y	n	y	bring at night and monitor, watch by men	y	8	y	8		2 red water	2	n	n	n
10	Crop/livestock	138/358/2171	2667	3	1.2m/2.4m	y	y	n	y	y	y	1	y	n		0	y	1	550	n	0	wild	n		n		n		n		n		y	y	n	y	n	y	monitor, bring in seasonal	y	1	y	1		not sure	2	n	n	n
12	crop	760ha	760	2	2.1m/1.2m	y	y	n	n	y	n		y	n		0	n		0	n	0	wild	y	80	n		y	20	n		y	20	y	n	n	y	n	y	n/c	na	0	n	0		n/a	1	n	n	n
13	crop/wildlife	900/500	1400	3	2.4m	n	y	n	y	y	n		y	n		0	n		0	n	0	wild	n		y		y		y		y		y	y	n	y	y	y	n/c	na	na	na	n/a		n/a	na	n	n	n
15	crop/livestock	350	350	2	2.1m/1.2m	y	y	n	y	y	y	1	y	n		0	y	1	52	n	0	wild	y		n		n		y		y		y	y	n	y	n	y	weekly monitor	y	5	y	5		jackal	2	n	n	y
16	crop/livestock/wildlife	82	82	1	1.2m	y	n	n	n	y	y	1	y	n		0	y	1	53	n	0	wild	n		n		n		n		n		y	n	n	n	y	n	bring in at night and monitor	y	4	y	4		not sure	2	n	n	n
17	crop	430	430	2	2.1m	n	y	n	n	y	n		n	n		0	n		0	n	0	n/a	n		n		y		y		n		y	y	y	y	n	n	n/c	na	na	na	n/a		n/a	na	n	n	n
19	crop/wildlife	63/900	963	2			y		n	y	n		y	n		0	n		0	n	0	wild	y	80	n		y	20	n		n		y	y	n	n	y	n	n/c	na	min	y	minimal	wild	leopard	2	y	n	n
20	crop/livestock	179	179	1	1.2m	y	n	n	n	y	y	1	y	n		0	n		0	y	200	wild	y	0.1	n		y	0.1	n		y	0.8	y	y	y	n	n	y	bring in at night, monitor,watched by men	y	few	y	minimal		leopard	2	y	n	n
21	crop	40	40	1	2.4m	n	y	n	n	y	n		y	n		0	n		0	n	0	wild	y	0.01	n		n		n		y	0.99	y	y	n	y	n	y	n/c	na	0	n	0		n/a	1	n	n	n
29	wildlife	80	80	1	2.4m	n	y	n	n	n	n		y	n		0	n		0	n	0	wild	y	0.8	n		y	0.2	n		n		y	y	n	n	n	n	n/c	na	0	n	0			1	n	n	n
31	livestock/wildlife	1500ha	1500	3	1.2m	n	n	y	n	n	y	1	y	n		0	y	1	750	n	0	wild	n		n		n		n		0		y	y	y	n	y	n	monitored	y	y	12	6 cows, 4 sheep, zebra,blesbok	sheep and blesbok lost to jackal		2	n	y	n
33	crop/livestock	800/3500	4300	3	1.2m	y	y	n	n	y	y	1	y	n		0	y	1	300	n	0	wild	y	0.3	n		y	0.6	n		0		y	y	n	y	y	n	monitor every two days, bring in seasonal	y	3	y	3		jackal,leopard	2	y	n	y
34	crop/livestock	1000	1000	3	1.2m	y	n	n	n	y	y	1	y	n		0	y	1	300	n	0	wild	y	0.5	n		y	0.5	n		0		y	y	n	n	y	y	monitor, watched by men	y	0	n	0		jackal, serval	1	n	n	y
35	none	85	85	1	1.2m	y	n	n	n	n	n		y	n		0	n		0	n	0	wild	n		n		n		n		0		y	y	n	y	n	n	n/c	na	0	n	0		n/a	1	n	n	n
36	crop/livestock	257	257	1	1.2m	y	n	n	n	y	y	1	y	n		0	y	1	100	n	0	wild	n		y	0.4	y	0.6	n		0		y	y	n	n	y	n	monitored, bring ing seasonal	y	2	y	2		jackal and hyena	2	n	y	y
38	crop/livestock	nc	nc	nc	1.2m	y	y	n	n	y	y	1	y	y	1	1800	y	1	1070	n	0	wild	y	1	n		n		n		0		y	y	n	n	y	n	bring in sheep and monitor	y	7	y	7 cows		stolen	2	n	n	n
39	crop	250	250	1	1.2m/2.2m	y	y	n	n	y	n		y	n		0	n		0	n	0	wild	n		n		y		y		y		y	y	y	n	n	n	n/c	na	na	na	n/a			na	n	n	n
40	crop/livestock/farmed wildlife	6000	6000	3	2.4m	n	y	n	n	y	y	1	y	n		0	y	1	200	n	0	farmed	y		n		y		n		0		y	y	n	y	n	n	monitor,watch by men, bring in at night seasonal	y	8	y	8		leopard and hyena	2	y	y	n
41	crop/livestock/wildlife	2000/300/400	2700	3	nc	y	n	n	n	y	y	1	y	y	1	250	y	1	580	n	0	wild	y		n		n		y		y		y	y	n	n	y	n	monitor both, bring in sheep	y	65	y	13% cows,4%sheep		leopard,hyena,jackal	3	y	y	y
42	livestock/wildlife	620	620	2	1.2m/1.4m	n	n	y	n	n	y	1	y	y	1	yes	y	1	83	n	0	wild	y	1	n		n		n		0		y	y	n	y	n	n	monitor/bring in seasonal	y	few	y	calves		jackal	2	n	n	y
44	crop/livestock	11ha	11	1	nc	nc	nc	nc	nc	y	y	1	y	n		n	y	1	374	n	0	wild	y	0.5	n		y	0.24	n		y	0.26	n	n	n	n	n	n	bring sheep in at night,monitor	y	few	y	cows		jackal	2	n	n	y
45	crop/livestock	5800	5800	3	2.1m/1.4m	y	y	n	n	y	y	1	y	n		n	y	1	565	n	0	wild	y	0.5	n		y	0.5	n		n		y	y	n	y	y	n	bring sheep in at night,monitor	y	2	y	2 cows		jackal	2	n	n	y
46	wildlife	nc	nc	nc	2.4m	n	y	n	n	n	n		y	n		0	n		0	n	0	wild	y	0.5	n		y	0.5	n		0		y	y	y	y	n	n	free roam	n	0	n	0			1	n	n	n
47	crop/livestock	nc	nc	nc	nc	n	n	n	n	y	y	1	y	y	1	415	n		n	n	0	wild	y	0.3	n		y	0.23	n		y	0.47	n	n	n	n	n	n	bring sheep in at night,monitor	y	50	y	50 sheep		jackal	3	n	n	y
48	livestock	850-900ha	900	2	nc	y	y	n	n	n	y	1	y	n		0	y	1	200	n	0	wild	y	0.3	n		y	0.7	n		n		y	n	n	n	y	n	walkes in field	n	y	5 calfs		jackal	2	2	n	y	n
49	crop/livestock	269/210/142	620	2	nc	n	y	y	n	y	y	1	n	n		0	y	1	0	n	0	n/a	y	0.5	n		y	0.5	n		n		n	n	n	y	n	n	bring in at night,	y	na	n	8-10% crop		baboon,pigs,people	na	n	n	n
50	crop/livestock/wildlife	480/335	815	2	1.2m	y	n	n	n	y	y	1	y	n		0	y	1	140	n	0	wild	n		n		n		n		n		y	y	y	y	n	n	monitor every two weeks	y	4	y	4			2	n	n	n
51	livestock	3640	3640	3	1.2m	y	n	n	n	n	y	1	y	y	1	64	y	1	800	n	0	wild	n		n		n		n		n		y	n	n	y	y	n	monitor, sheepbring in at night	y	0	n	0			1	n	n	n
53	crop/livestock	3000	3000	3	1.2m	y	n	n	n	y	y	1	y	y	1	300	y	1	600	n	0	wild	n		n		n		n		n		y	y	n	y	y	n	n/c	na	18	y	6 cows,12 sheep			3	n	n	n
54	crop/livestock/farmed wildlife	130/60	190	1	1.2m	y	y	n	n	y	y	1	y	n		0	y	1	y	n	0	farmed	n		n		n		n		n		y	y	n	y	n	n	monitor	y	0	n	0			1	n	n	n
55	crop/livestock	300	300	1	1.2m	n	n	y	n	y	y	1	y	y	1	300	y	1	100	n	0	wild	y	0.3	n		n		n		n		y	n	n	y	y	n	monitor	y	19	y	19		jackal and hyena	3	n	y	y
56	wildlife	862ha	862	2	nc	n	y	n	n	n	n		y	n		0	n		0	n	0	wild	y	0.8	n		y	0.15	y	0.05	n		y	y	n	n	n	n	n/c	na	few	y	eland, impala,wildebeest		hyena	2	n	y	n
58	wildlife	571	571	2	1.2m	n	n	y	n	n	n		y	n		0	n		0	n	0	wild	n		n		n		n		n		y	y	y	y	y	n	n/c	na	0	n	0			1	n	n	n
60	crop	99.35	99.35	1	1.8m	n	y	n	n	y	n		n	n		0	n		0	n	0	n/a	y		n		n		n		n		y	y	n	y	n	n	n/c	na	na	na	n/a			na	n	n	n
61	crop	116	116	1	1.2m	n	n	y	n	y	n		n	n		0	n		0	n	0	n/a	n		y	0.1	y	0.1	n		y	0.8	y	y	n	y	n	n	n/c	na	0	n				1	n	n	n
62	farmed wildlife	7000ha	7000	3	2.4m	n	y	n	n	n	n		y	n		0	n		0	n	0	farmed	y	0.6	n		y	0.4	n		n		y	y	y	y	n	n	n/c	na	few	y	kudu poachers,young zebra,4 o			2	n	n	n
63	wildlife	54	54	1	1.2m	n	n	y	n	n	n		y	n		0	n		0	n	0	wild	n		n		n		n		n		y	n	n	n	y	n	n/c	na	0	n	0			1	n	n	n
64	wildlife	65ha	65	1	1.2m/2.4m	y	y	n	n	n	n		y	n		0	n		0	n	0	wild	y	1	n		n		n		n		y	n	n	n	y	n	n/c	na	na	na	n/c			na	n	n	n
65	crop/livestock	nc	nc	nc	nc	n	n	n	n	y	y	1	y	n		0	y	1	120	n	0	wild	y	0.4	n		y	0.6	n		n		y	y	n	y	n	y	monitor	y	0	n	0			1	n	n	n
66	guestlodge	900	900	2	2.1m	n	y	n	n	n	n		y	n		0	n		0	n	0	wild	y	0.75	y	0.2	y	0.05	n		n		y	y	n	n	y	n	n/c	na	0	n	0			1	n	n	n
67		224	224	1	1.2m	n	n	y	n	n	y	1	y	y	1	y	y	1	y	n	0	wild	n		n		n		n		n		y	n	n	n	y	n	n/c	na	0	n	0			1	n	n	n
68		nc	nc	nc	nc	n	n	n	n	n	n		n	n		0	n		0	n	0	n/a	n		n		n		n		n		n	n	n	n	n	n	n/c	na	0	n	0			1	n	n	n
total										28		25	38	0	8	3129	0	23
[truncated: 29 more columns]

## Sheet: All_2015_unmatched
Farm number	Size_15	Cat_size_15, 3=>1000ha,2>300ha,1<300ha	Type of crops_15	crop_15	livestock_15	wild_15	exotic_15	sheep_15	sheep count	sheep number_15	cattle_15	cattle count	cattle number_15	pig_15	pig number_15	Goat_15	Poultry_15	exotic_15	exotic game_15	short_manage_15	managed_15	managed_15_farmed only	management_type_15	bushveld_15	grassland_15	grassland_amounts_15	mountain_15	flat_15	valley_15	mountain_amount_15	flat_15_amount	valley_15_amounts	Water_15	channel_15	irrigation_15	stream_15	river_15	boreholes_15	fountains_15	waterfall_15	dam_15	Fence	cattle fence_15	game fence_15	electric_15	barbed_15	natural_15	No. Workers_15	No. Dogs_15
7	379ha	2	Grain	y	y	y	y	n		n	n		n	n	n	y	n	y	y-nyala	free, kraal night, camps	y	y	Kraal at night especially young-goats, nyala-camps	y	y	y	y	y	y	y	y	y	y	n	n	y	y	y	y	n	n	Mesh wire, average condition, height 1.5m, camp1.8m	y	y	y	y	n	12	5
9	384ha	2	citrus	y	n	y	y	n		n	n		n	n	n	n	n	y	48 black impala	camps	y	y	Impala in a 40ha camp	y	y	80ha	y	n	n	y	n	n	y	n	n	n	y	y	n	y	n		y	100ha	1.2m	n	n	2	2
11	1000ha	3	citrus	y	n	y	n	n		n	n		n	n	n	n	n	n	n	na	na	na	na				y	y					y				y					orchard		y
14	770ha	2	Citrus: 50ha, Maize: 50ha, Wheat: 50ha, rest of grazing field	y	n	nc	n	na		n	n		n	n	n	n	n	n	n	na	na	na					y	n	n	y	n	n	y	y	n	n	y	n	n	n	y		y	n	y 2.4m	n	n	10	2
18	110ha	1	Citrus	y	y	y	n	y	1	350	n		n	n	n	n	n	n	n	free,kraal at night	y	y	Sheep are put into kraals/pen at night	y	y	y	n	y	n	n	y	n	y	n	n	n	y	y	n	n	n	Bonnox 2m	n	y	n	n	n	11	5
22	332 ha	2	Citrus, Fruits, Grain , Vegetables	y	y	y	y	n		n	y-Bonsonara	1	5M:20F:15Y	n	n	n	n	y	impala bf	monitored herd and young/imp in camps	y	y	The herd and young are monitored	n	y	y	y	y	y	y	n	y	y	y	n	y	y	y	y	n	y	good condition	n	y	y	n	n	5	4
23	480ha	2	livestock	n	y	y	n	y	1	200	y	1	60	n	n	n	n	n	n	kraal,free	y	y	sheep kraal at night, cattle free				y	n	n	y	n	n	y	n	n	n	n	n	n	n	y		n	y	n	n	n	7	11
24	3000ha	3	Citrus, Maize	y	y	y	n	n		n	y	1	40	n	n	n	n	n	n	free	n	n	Cattle stay out in the fields all day				y	y	n	y	n	n	y	y	n	n	y	y	n	n	n	don't believe in fences	y	n	n	n	n	15	9
25	500ha	2	na	n	y	y	y	n		n	n		n	n	n	n	n	y	blesbok	free	n	n					y	y	n	y	n	n	y	n	n	n	n	3	y	n	n		n	2.4m	y	n	n	2	0
26	500ha	2	meilies	y	y	y	n	n		n	y	1	n	n	n	n	n	n	n	free	n	n					y	n	n	y	n	n	y	n	n	n	y	n	n	n	y		n	n	n	y	river	12	7
27	1000ha, 200ha irrigation, rest: natural grazing	3	vegetables: potatoes	y	y	y	n	n		n	y	1	n	n	n	n	n	n	n	winter managed	y	y	Summer they stay in the veld, Winter brought into camps, Winter: supplement feeding				y	y	n	0.7	0.3	n	y	y	y	n	n	y	y	n	n		1.5m	n	n	y	n	30	11
28	1000ha	3	na	n	n	y	y	n		n	n		n	n	n	n	n	y	y	camps	y	y	in camps of 30ha	y	n	n	y	n	y	y	n	y	y	n	n	n	n	n	y	n	y		n	n	y	n	n	7	2
30	1400ha	3	oranges: 300ha	y	n	y	n	n		n	n		n	n	n	n	n	n	n	free	n	na		n	n	n	y	y	y	35	n	75	y	n	n	n	y	n	y	n	n		n	n	n	y	n	2	5
32	1300ha	3	meilie,cabbage,soy bean,timber	y	y	y	n	y	1	1600	y	1	200	n	n	n	n	n	n	cattle free, sheep night kraal, gurad dogs in field	y	y	cattle in field, sheep out in day, camps at night and guard dogs				y	n	n	y	n	n	y	n	n	n	y	n	n	n	10h	good condition	1.2m	n	n	n	n	4	8
37	6000ha	3	na	n	y	y	n	n		n	y	1	1300	n	n	n	n	n	n	free	n	n		y	y	y	y	y	n	n	y	n	y	n	n	y	y	n	n	n	y		half	half	n	n	cliff	7	3
43	247ha	1	Maize	y	y	n	n	y	1	n	y	1	n	n	n	n	n	n	n	free	n	n	none	n	n	n	y	y	n	y	n	n	y	n	n	n	n	n	y	n	3		y	n	n	n	n	12	4
52	nc	nc	Soy beans	y	y	y	n	n		n	y	1	n	n	n	n	n	n	n	free	n	n	cattle roam free all day	n	y	y	y	y	n	y	y	n	y	n	n	n	y	y	n	n	n		n	y	n	n	n		3
57	102 ha	1	na	n	y	y	n	n		n	y	1	600	y	n	n	n	n	n	kraal at night	y	y	cattle brought in at night	y	y	y	n	y	n	n	y	n	y	y	n	n	y	5	n	n	n	cattle fence	y	n	n	n	n	6	5
59	1000ha	3	Citrus, maize, corn, beans	y	y	y	n	n		n	y	1	200	n	n	n	n	n	n	camps	y	y	Cattle are put in camps all day	n	y	y	y	y	y	n	y	y	y	n	n	n	y	y	n	n	n	citrus-electric 1.8m	n	y	y	n	n	25-300	20
69	9ha	1	naartjies	y	n	n	n	na		n	n		n	n	n	n	n	n	n	na	na	na		y	n	n	y	n	n	y	n	n	y	y	n	n	n	2	n	n	n		n	n	y	y	n	5	6
21a	480ha	2		n	y	n	n	y	1	200	y	1	60	n	n	n	n	n	n	cattle free, sheep night kraal	y	y	sheep in a kraal (every night), cattle in the field	n	n	n	y	n	n	y	n	n	y	n	n	n	n	n	n	n	y		n	y	n	n	n	7	11
21b	nc	nc		n	y	n	n	n		n	y	1	n	n	n	n	n	n	n	na	na	na					y	n	n	y	n	n	n	n	n	n	n	n	n	n	n		n	n	n	n	n
70	100ha	1	Lucern	y	n	y	n	n		n	n		n	n	n	n	n	n	n	free, kraal night	y	y	cows would be in field day, kraal at night	n	y	y	y	y	y	y	y	y	y	n	n	n	y	n	n	n	n		y	y2.1m	n	n	n	4	3
71	100ha	1	Wheat, bean	y	y	y	n	n		n	y	1	50	n	n	n	n	n	n	free	n	n	get left out in the field at night	y	y	y	y	y	y	y	y	y	y	n	n	n	y	y	n	n	n		y 1.8m	n	n	n	n	10	3
72	200ha	1	soy beans, Millies	y	y	n	n	n		n	y	1	n	n	n	n	n	n	n	free	n	n	Cows are free roaming all day	n	y	y	y	y	n	y	y	n	y	n	n	n	n	n	y	n	n		n	y 2.1m	n	n	n	5	2
73	260ha	1	citrus, veg, maize, irrigation	y	n	y	n	n		n	n		n	n	n	n	n	n	n	free roaming	n	na		n	y	y	n	y	n	n	y	n	y	n	n	n	y	y	n	n	n		n	y 2.2m	n	n	n	40	1
74	32ha	1	Mango, Macadamians	y	n	n	n	n		n	n		n	n	n	n	n	n	n	na	na	na		n	y	y	y	y	n	y	y	n	y	n	n	n	n	y	n	n	y	good condition 1.8m-1m	n	n	n	y	n	9	8
75	350ha	2	Citrus	y	n	y	n	n		n	n		n	n	n	n	n	n	n	na	na	na					n	n	y	n	n	y	y	n	n	n	y	n	n	n	y		n	n	y 1.8m	n	n	200	estimate:20
76	40ha	1	Grain	y	n	y	n	n		n	n		n	n	n	n	n	n	n	na	na	na					y	n	n	y	n	n	y	n	n	n	pipe feed, river off property	n	n	n	y		n	y 2m	n	n	n	7	2
77	5000ha	3	na	n	n	y	y	n		n	n		n	n	n	n	n	y	buff, nyala,sable	In camps: nyala and sable	y	y		y	n	n	y	n	n	y	n	n	y	n	n	n	y	y	y	n	n		n	y2.4m	y	n	n	7	0
78	600ha	2	Peaches, citrus, tomatoes	y	y	y	n	n		n	y	1	120	n	n	n	n	n	n	free	n	n	cattle are free roaming all day	y	n	n	y	n	n	y	n	n	y	n	n	n	n	y	y	n	n	cattle-farm,game-orchid	y1.2m	y2.3m	n	n	n	30-70	7
79	640ha	2	na	n	n	y	y	n		n	n		n	n	n	n	n	y	y	n	n	n	Game roam free all day				y	n	n	y	n	n	y	n	n	n	y	y	n	n	n		n	y2.2m	n	n	n	3	5
80 (81)	nc	nc	na	n	y	y	y	n		n	y	1	12M:250F:200Y	n	n	n	35000	y	y	l free, chick in pens	y	y	Cattle is left in the veld all day and night, chickens in pens	n	y	y	y	y	n	y	y	n	n	n	n	n	n	y	n	n	n	Mesh wire, good condition, 1.2m	n	y	y-chickens	y	n	17 perm-33rent	8
81 (80)	nc	nc	Lucern, maize	y	y	y	n	y	1	5M:145F:70Y	y	1	2M:20F	n	n	n	n	n	n	free cattle, sheep guarded people	y	y	Cattle are left in the field all day, sheep guarded by people	y	y	y	n	y	n	n	y	n	y	y	n	n	y	y	y	n	y	condition: good	1.2m	2.4m	n	n	n	10	7
82	nc	nc	25% grain	y	y-25%	y	y	n		n	y	1	125	n	n	n	n	n	y-nyala	monitored, guarded people,	y	y	monitor herds, young, cattle guarded	y	y	y	y	y	y	70	20	10	y	n	n	y	y	y	y	n	n	good condition 1.8m	y	y	y	y	n	6	0
total	0	59	0	25		28	7	0	6	2350	0	19	2755	0
[truncated: 51 more columns]

## Sheet: stock only unmatched 2010
Number	farm activity	Size	total size	Cat_size_15, 3=>1000ha,2>300ha,1<300ha	Height	cattle fence	game fence	barbed wire	electric	crop_09_r	livestock_09_r	livestock count	wildlife_09_r	sheep_09_r	sheep count	Sheep herd size_09_r	cow_09_r	cow count	Cow herd size_09_r	pig_09_r	Pig herd size_09_r	wildilife_09_r	Mountain_09_r	amount_mount_09_r	Hills_09_r	amount hill_09_r	Plains_09_r	amount_plains_09_r	valley_09_r	amount_valley_09_r	Crops_09_r	crop/grass_09_r	water_09_r	River_09_r	Dam_09_r	Borehole_09_r	Founatin_09_r	Canal_09_r	livestock management_09_r	management_09_r	total_losses_09_r	losses per year_09_r	number losses per year_09_r	species lost_09_r	species responsible_r	problem_09	prob-leopard_09_r	prob-hyena_09_r	prob-jackal_09_r
8	crop/livestock	380	380	2	nc	y	y	n	n	y	y	1	y	n		0	y	1	67	n	0	wild	n		n		n		n		n		y	y	n	y	n	y	bring at night and monitor, watch by men	y	8	y	8		2 red water	2	n	n	n
10	Crop/livestock	138/358/2171	2667	3	1.2m/2.4m	y	y	n	y	y	y	1	y	n		0	y	1	550	n	0	wild	n		n		n		n		n		y	y	n	y	n	y	monitor, bring in seasonal	y	1	y	1		not sure	2	n	n	n
15	crop/livestock	350	350	2	2.1m/1.2m	y	y	n	y	y	y	1	y	n		0	y	1	52	n	0	wild	y		n		n		y		y		y	y	n	y	n	y	weekly monitor	y	5	y	5		jackal	2	n	n	y
16	crop/livestock/wildlife	82	82	1	1.2m	y	n	n	n	y	y	1	y	n		0	y	1	53	n	0	wild	n		n		n		n		n		y	n	n	n	y	n	bring in at night and monitor	y	4	y	4		not sure	2	n	n	n
20	crop/livestock	179	179	1	1.2m	y	n	n	n	y	y	1	y	n		0	n		0	y	200	wild	y	0.1	n		y	0.1	n		y	0.8	y	y	y	n	n	y	bring in at night, monitor,watched by men	y	few	y	minimal		leopard	2	y	n	n
29	wildlife	80	80	1	2.4m	n	y	n	n	n	n		y	n		0	n		0	n	0	wild	y	0.8	n		y	0.2	n		n		y	y	n	n	n	n	n/c	na	0	n	0			1	n	n	n
33	crop/livestock	800/3500	4300	3	1.2m	y	y	n	n	y	y	1	y	n		0	y	1	300	n	0	wild	y	0.3	n		y	0.6	n		0		y	y	n	y	y	n	monitor every two days, bring in seasonal	y	3	y	3		jackal,leopard	2	y	n	y
34	crop/livestock	1000	1000	3	1.2m	y	n	n	n	y	y	1	y	n		0	y	1	300	n	0	wild	y	0.5	n		y	0.5	n		0		y	y	n	n	y	y	monitor, watched by men	y	0	n	0		jackal, serval	1	n	n	y
36	crop/livestock	257	257	1	1.2m	y	n	n	n	y	y	1	y	n		0	y	1	100	n	0	wild	n		y	0.4	y	0.6	n		0		y	y	n	n	y	n	monitored, bring ing seasonal	y	2	y	2		jackal and hyena	2	n	y	y
38	crop/livestock	nc	nc	nc	1.2m	y	y	n	n	y	y	1	y	y	1	1800	y	1	1070	n	0	wild	y	1	n		n		n		0		y	y	n	n	y	n	bring in sheep and monitor	y	7	y	7 cows		stolen	2	n	n	n
40	crop/livestock/wildlife	6000	6000	3	2.4m	n	y	n	n	y	y	1	y	n		0	y	1	200	n	0	farmed	y		n		y		n		0		y	y	n	y	n	n	monitor,watch by men, bring in at night seasonal for livestock	y	8	y	8		leopard and hyena	2	y	y	n
41	crop/livestock/wildlife	2000/300/400	2700	3	nc	y	n	n	n	y	y	1	y	y	1	250	y	1	580	n	0	wild	y		n		n		y		y		y	y	n	n	y	n	monitor both, bring in sheep	y	65	y	13% cows,4%sheep		leopard,hyena,jackal	3	y	y	y
42	livestock/wildlife	620	620	2	1.2m/1.4m	n	n	y	n	n	y	1	y	y	1	yes	y	1	83	n	0	wild	y	1	n		n		n		0		y	y	n	y	n	n	monitor/bring in seasonal	y	few	y	calves		jackal	2	n	n	y
44	crop/livestock	11ha	11	1	nc	nc	nc	nc	nc	y	y	1	y	n		n	y	1	374	n	0	wild	y	0.5	n		y	0.24	n		y	0.26	n	n	n	n	n	n	bring sheep in at night,monitor	y	few	y	cows		jackal	2	n	n	y
45	crop/livestock	5800	5800	3	2.1m/1.4m	y	y	n	n	y	y	1	y	n		n	y	1	565	n	0	wild	y	0.5	n		y	0.5	n		n		y	y	n	y	y	n	bring sheep in at night,monitor	y	2	y	2 cows		jackal	2	n	n	y
47	crop/livestock	nc	nc	nc	nc	n	n	n	n	y	y	1	y	y	1	415	n		n	n	0	wild	y	0.3	n		y	0.23	n		y	0.47	n	n	n	n	n	n	bring sheep in at night,monitor	y	50	y	50 sheep		jackal	3	n	n	y
48	livestock	850-900ha	900	2	nc	y	y	n	n	n	y	1	y	n		0	y	1	200	n	0	wild	y	0.3	n		y	0.7	n		n		y	n	n	n	y	n	walkes in field	n	y	y	5 calfs	jackal	2	2	n	y	n
49	crop/livestock	269/210/142	620	2	nc	n	y	y	n	y	y	1	n	n		0	y	1	0	n	0	n/a	y	0.5	n		y	0.5	n		n		n	n	n	y	n	n	bring in at night,	y	na	n	8-10% crop		baboon,pigs,people	na	n	n	n
50	crop/livestock/wildlife	480/335	815	2	1.2m	y	n	n	n	y	y	1	y	n		0	y	1	140	n	0	wild	n		n		n		n		n		y	y	y	y	n	n	monitor every two weeks	y	4	y	4			2	n	n	n
51	livestock	3640	3640	3	1.2m	y	n	n	n	n	y	1	y	y	1	64	y	1	800	n	0	wild	n		n		n		n		n		y	n	n	y	y	n	monitor, sheepbring in at night	y	0	n	0			1	n	n	n
53	crop/livestock	3000	3000	3	1.2m	y	n	n	n	y	y	1	y	y	1	300	y	1	600	n	0	wild	n		n		n		n		n		y	y	n	y	y	n	n/c	na	18	y	6 cows,12 sheep			3	n	n	n
54	crop/livestock/wildlife	130/60	190	1	1.2m	y	y	n	n	y	y	1	y	n		0	y	1	y	n	0	farmed	n		n		n		n		n		y	y	n	y	n	n	monitor livestock	y	0	n	0			1	n	n	n
55	crop/livestock	300	300	1	1.2m	n	n	y	n	y	y	1	y	y	1	300	y	1	100	n	0	wild	y	0.3	n		n		n		n		y	n	n	y	y	n	monitor	y	19	y	19		jackal and hyena	3	n	y	y
62	wildlife	7000ha	7000	3	2.4m	n	y	n	n	n	n		y	n		0	n		0	n	0	farmed	y	0.6	n		y	0.4	n		n		y	y	y	y	n	n	n/c	na	few	y	kudu poachers,young zebra,4 ostrich			2	n	n	n
63	wildlife	54	54	1	1.2m	n	n	y	n	n	n		y	n		0	n		0	n	0	wild	n		n		n		n		n		y	n	n	n	y	n	n/c	na	0	n	0			1	n	n	n
65	crop/livestock	nc	nc	nc	nc	n	n	n	n	y	y	1	y	n		0	y	1	120	n	0	wild	y	0.4	n		y	0.6	n		n		y	y	n	y	n	y	monitor	y	0	n	0			1	n	n	n
67	livestock/wildlife	224	224	1	1.2m	n	n	y	n	n	y	1	y	y	1	y	y	1	y	n	0	wild	n		n		n		n		n		y	n	n	n	y	n	n/c	na	0	n	0			1	n	n	n
total												24	0	0	8	3129	0	22
remove
[truncated: 27 more columns]

## Sheet: stock only unmatched 2015
Farm number	count_15	livestock_15	wild_15	farmed exotic_15	short_manage_15	managed_15_farmed only	managed live/ani	Problem yes=3,yes-not big=2,no=1 farmed only	losses_farmed	livestock or game lost	species lost	prob_leo_15_ls/g	att leo	prob_hyena_15 ls/g	att hyena	prob_jack_15 ls/g	att jackal	prob_car_15 ls/g	att caracal	prob_peop_15	prob_dog_15	att dog	att civet	att serval	att genet	seen leopard	seen hyena	seen jackal_15	seen caracal	seen civet	seen genet	other	seen serval	prob_unsure_15	losses per year_15	% of stock	Farm number	overall attitude_15	sheep number_15	cattle number_15	pig number_15	Goat_15	Poultry_15	Attitude towards predators_15	attitude over past 5 years_15
7	1	y	y	y	free, kraal night, camps	y	l/g	3	y	l/g	Leopard: catches the goats. Caracal: take the young goats (kids), 2014: lost 20 adults, 7 young ones, 2015: lost 5 adults, 0 young ones, 2011: 1 kudu (Kudu might have been killed by the leopard (strangled around the neck and only the buttocks was eaten)	l	fri	0	fri	0	fri	l	fri	0	0	fri				1	1	1	1	0	0	0	1	0	15	ns	7	positive	n	n	n	y	n		positive change
9	1	n	y	y	camps	y	g	3	y	g	over 3yrs 10 impala	0	nc	0	nc	g	shoot	0	nc	g	0	nc				0	0	1	0	0	0	0	0	0	3	ns	9	both	n	n	n	n	n	try not to hunt jackal	no change
18	1	y	y	n	free,kraal at night	y	l	3	y	l	have lost 7 lambs this month alone, 3 to hyena	0	fri	l	fri	l	shoot	0	fri	0	0	no prob				1	1	1	1	1	0	0	1	0	10	0.02	18	both	350	n	n	n	n	shoot jackal, leopard walks around sheep-nothing	no change	0
22	1	y	n	y	monitored herd and young/imp in camps	y	l/g	3	y	g	Small species: 20+, Nyala: 20, Impala: 40, Reason: Lost R30 000 due to leopard, caracal: babys and nyala ewes, BBj, new babies	g	tol	0	shoot	g	shoot/p/t	g	shoot/p	0	0	shoot	fri	fri	fri	1	1	1	1	1	1	0	0	0	80	ns	22	negative	n	5M:20F:15Y	n	n	n		negative over 4yrs
24	1	y	y	n	free	n	n	2	y	l	Have maybe lost 1 or 2 cows	0	fri	0	fri	0	fri	0	fri	0	0	fri				1	0	1	1	1	0	0	0	l	2	0.05	24	positive	n	40	n	n	n	positive	no change
25	1	y	y	y	fenced	n	n	3	y	l/g	Leopard: took 2 blesbok	g	nc	0	nc	0	nc	g	nc	g	0	nc				1	0	1	1	0	0	0	0	0	2	ns	25	positive	n	n	n	n	n		no change
26	1	y	y	n	free	n	n	2	y	l	jackal kill calves and bushbuck, will kill if become a problem	0	nc	0	nc	l	shoot	0	nc	0	0	nc				1	0	1	1	0	0	0	0	0	few	ns	26	both	n	n	n	n	n	jackal kill calves and bushbuck, will kill if become a problem	no change
27	1	y	n	n	winter managed	y	l	1	y	l	1 predator attack	0	fri	0	fri	0	fri	0	fri	0	0	no prob				1	1	1	0	1	0	0	0	g	1	ns	27	positive	n	n	n	n	n		no change
28	1	n	n	y	camps	y	g	3	y	g	Lots of losses	0	fri	0	fri	g	shoot	0	fri	0	0	fri				1	1	1	1	0	0	0	0	g	lots	ns	28	both	n	n	n	n	n	has hunting camp, will shoot jackal if find it, doesn't look for predators, but will if get into camps and kill.	positive change
32	1	y	n	n	cattle free, sheep night kraal, gurad dogs in field	y	l	3	y	l	lose sheep and cattle every week	0	nc	0	nc	l	nc	0	nc	0	0	nc				0	1	1	1	0	0	baboon	0	l	lots	ns	32	negative	1600	200	n	n	n	shoot jackal, will ot use poison	negative change
37	1	y	n	n	free	n	n	3	y	l	50 last season, 9 this season	0	nc	l	nc	0	shoot	0	nc	0	0	nc				1	1	1	0	0	0	0	0	0	30	0.023	37	both	n	1300	n	n	n	will shoot jackal	no change
43	1	y	n	n	free	n	n	1	n	n	n	0	shoot	0	shoot	0	shoot	0	shoot	0	0	shoot				0	0	0	0	0	0	0	0	0	0	n	43	both	n	n	n	n	n	would shoot, has no problems, no attacks	no change
52	1	y	y	n	free	n	n	3	y	l	Lose between 6-10 cattle last month	0	tol	0	tol	0	tol	0	tol	0	0	tol				1	1	1	0	0	0	0	0	l	10	ns	52	tolerate	n	n	n	n	n	tolerate	no change
57	1	y	y	n	kraal at night	y	l	3	y	l	9-10	l	shoot	l	shoot	0	shoot	0	nc	0	0	nc				1	1	1	0	0	0	0	0	0	10	0.17	57	negative	n	600	n	n	n	will shoot all	no change
59	1	y	n	n	camps	y	l	2	y	l	lose 5 to 6 calves a year	0	shoot	0	shoot	0	shoot	0	shoot	0	0	shoot				1	1	1	1	0	0	0	0	l	6	0.03	59	negative	n	200	n	n	n	shoot jackal, will shoot if become a problem	no change
21a	1	y	n	n	cattle free, sheep night kraal	y	l	3	y	l	Jackal: biggest problem, Caracal takes sheep during the day	0	nc	l	nc	l	shoot	l	shoot	0	0	nc				1	1	1	1	0	0	0	0	0	lots	ns	23a	both	200	60	n	n	n	shoot caracal and jackal, no prob leopard	no change
21b	1	y	n	n	cattle free, sheep night kraal	y	l	3	y	l	20 calves (last), 11 (this)	l	n/a	l	n/a	0	n/a	0	n/a	0	0	nc				0	0	0	0	0	0	0	0	0	15	ns	23b	both	n	n	n	n	n		no change
70	1	y	y	n	free, kraal night	y	l	2	y	l	used to lose 2-3 calves a year, would put calves in kraal until 1 month	l	tol	0	tol	0	tol	0	tol	l	0	nc	not used to do			1	0	0	1	0	0	0	0	0	3	ns	70	tolerate	n	n	n	n	n	poaching is worse	positive change
71	1	y	y	n	free	n	n	3	y	l	Leopard: 2-3 calves a year	l	shoot	0	shoot	0	shoot	0	shoot	0	0	nc	shoot			1	1	1	0	1	0	0	0	0	3	0.06	71	both	n	50	n	n	n	will trap and move if poss or shoot	no change
72	1	y	n	n	free	n	n	3	n	n		0	nc	0	nc	0	shoot	0	nc	0	0	nc				0	0	1	0	0	0	0	0	0	0	n	72	both	n	n	n	n	n	will shoot jackal if find	no change
77	1	n	y	y-buff, nyala,sable	In camps: nyala and sable	y	g	2	y	g	lost: nyala, bush buck, reed buck, kudu	g	shoot	0	nc	0	nc	0	nc	0	0	nc				1	0	0	1	1	0	0	1	g	few	ns	77	negative	n	n	n	n	n		no change
78	1	y	y	n	free	n	n	2	y	l	2 animals a year	0	shoot	0	tol	0	tol	0	tol	0	0	tol				1	1	1	0	0	0	0	0	l	2	0.016	78	tolerate	n	120	n	n	n	used to trap/shoot	positive change
79	1	n	y	y	free	n	g	2	y	g	a few wildebeest and impala have been taken once	0	tol	0	tol	0	tol	0	tol	0	g	shoot				1	1	1	1	0	0	0	0	0	few	ns	79	tolerate	n	n	n	n	n	tolerate, neighbours dogs are worse	no change
80 (81)	1	y	y	y	free, chick in pens	y	l/n	3	y	l/g	2013: lost 5 cows due to leopard and cubs, 2014: no losses, 2015: 5 in one month due to Hyena, impala	l	trap,p,s	g	trap,p,s	l	trap,p,s	0	trap,p,s	0	0	trap,p,s				1	1	1	1	1	1	0	1	0	10	0.0216	80	negative	n	462	n	n	35000	would trap, then poison, then shoot	no change
81 (80)	1	y	y	n	free cattle, sheep guarded people	y	l	2	y	n		0	n/a	0	n/a	0	n/a	0	n/a	0	0	n/a				1	0	1	0	0	0	0	1	l	few	ns	81	negative	5M:145F:70Y	2M:20F	n	n	n
82	1	y	y	y	monitored, guarded people, fenced game	y	l/g	3	y	g	no losses for cattle, are for impala and wildebeest	g	tol	0	tol	g	tol	0	tol	0	0	tol				1	1	1	0	1	0	0	0	0	few	ns	82	tolerate	n	125	n	n	n		no change
																										21	16	22	14	8	2	0	5
	26			8

## Sheet: matched 2010 and 2015
Data								2=yes, 1=no
tot size_10	Size_15	Cat_size_10, 3=>1000ha,2>300ha,1<300ha	Cat_size_15, 3=>1000ha,2>300ha,1<300ha	crop_09_r	crop_15	livestock_10_r	livestock_15	wildlife_10_r	wild_15	sheep_10_r	sheep_15	sheep number_15	Sheep herd size_10_r	cow_10_r	cattle_15	Cow herd size_10_r	cattle number_15	pig_10_r	pig_15	Goat_15	Poultry_15	wildilife_10_r	exotic_10	exotic_15	exotic game_15	short_manage_15	management_10_r	managed_15	management_type_15	livestock management_10_r	bushveld_15	grassland_15	grassland_amounts_15	Crops_10_r	crop/10	mountain_15	Mountain_10_r	Plains_10_r	flat_15	amount_plains_10_r	valley_10_r	valley_15	amount_valley_10_r	mountain_amount_15	flat_15_amount	valley_15_amounts	water_10_r	Water_15	Canal_10_r
200	379	1	2	2	2	1	2	1	2	1	1	n	0	1	1	0	n	n	n	y	n	nc	1	3	y-nyala	free, kraal night, camps	3	2	Kraal at night especially young-goats, nyala-camps	n/c	y	y	y	n		y	y	y	y		n	y		y	y	y	y	y	n
						1	2	2	2											y		wild	1	2		free, night kraals, camps	1	2	free, night kraals, camps
354	384	2	2	2	2	2	1	1	2	1	1	n	0	2	1	13	n	n	n	n	n	wild	2	3	48 black impala	camps	2	2	Impala in a 40ha camp	bring in at night,monitor, watch by men	y	y	80ha	y		y	y	n	n		n	n		y	n	n	y	y	n
787	770	2	2	2	2	1	1	1	1	1	1	n	0	1	1	0	n	n	n	n	n	wild	2	2	n	na	3	3		n/c				n		y	y	n	n		n	n		y	n	n	y	y	n
552	110	2	1	2	2	1	2	1	2	1	2	350	0	1	1	0	n	n	n	n	n	wild	2	2	n	free,kraal at night	3	2	Sheep are put into kraals/pen at night	n/c	y	y	y	n		n	n	y	y		n	n		n	y	n	y	y	n
332	332	2	2	2	2	1	2	2	1	1	1	n	0	1	2	0	5M:20F:15Y	n	n	n	n	farmed	3	3	impala bf	monitored herd and young	2	2	The herd and young are monitored	monitor,watched by men	n	y	y	n		y	y	y	y	0.1	y	y		y	n	y	y	y	y
302	3000	1	3	2	2	2	2	1	2	1	1	n	0	2	2	90	40	n	n	n	n	wild	2	2	n	free	2	1	Cattle stay out in the fields all day	monitored				y		y	y	y	y		n	n		y	n	n	y	y	n
500	500	2	2	1	1	1	2	2	2	1	1	n	0	1	1	0	n	n	n	n	n	wild	2	2	n	free	3	1	free	n/c				n		y	y	y	y	0.1	n	n		y	n	n	y	y	n
493	500	2	2	2	2	2	2	1	2	1	1	n	0	2	2	150	n	n	n	n	n	wild	2	2	n	free	2	1	free	monitored, bring once a week				n		y	y	n	n		n	n		y	n	n	y	y	n
1000	1000	3	3	2	2	2	2	1	1	2	1	n	50	2	2	50	n	n	n	n	n	wild	2	2	n	winter managed	2	2	Summer they stay in the veld, Winter brought into camps, Winter: supplement feeding	bring in at night, monitored and watched by men				y	0.15	y	y	y	y		n	n		0.7	0.3	n	y	y	y
850	1000	2	3	2	1	2	1	2	1	1	1	n	0	2	1	0	n	n	n	n	n	farmed	3	3	y	camps	2	2	in camps of 30ha	monitor every 2 days	y	n	n	n		y	y	n	n		n	y		y	n	y	y	y	n
1000	1400	3	3	1	2	1	1	2	2	1	1	n	0	1	1	0	n	n	n	n	n	farmed	3	2	n	free	3	1	free	n/c	n	n	n	n		y	y	y	y	0.45	n	y		35	n	75	y	y	n
1280	1300	3	3	2	2	2	2	1	1	2	2	1600	1000	2	2	200	200	n	n	n	n	wild	2	2	n	cattle free, sheep night kraal, gurad dogs in field	2	2	cattle in field, sheep out in day, camps at night and guard dogs	bring in at night, monitored, anatolian dog				0		y	y	n	n		n	n		y	n	n	y	y	n
4935	6000	3	3	1	1	1	2	1	1	1	1	n	0	1	2	0	1300	n	n	n	n	wild	2	2	n	free	3	1	free	n/c	y	y	y	0		n	y	y	y	0.45	n	n		n	y	n	y	y	n
316	247	2	1	2	2	2	2	1	1	2	2	n	700	2	2	300	n	n	n	n	n	wild	2	2	n	free	2	1	none	bring in sheep	n	n	n	0		y	y	y	y	0.25	n	n		y	n	n	y	y	n
880	880	2	2	2	2	2	2	1	2	1	1	n	0	2	2	300	n	n	n	n	n	wild	2	2	n	free	2	1	cattle roam free all day	monitor young	n	y	y	n		y	n	y	y		n	n		y	y	n	n	y	n
110	102	1	1	1	1	2	2	2	2	2	1	n	100	2	2	50	600	y	y	n	n	wild	2	2	n	kraal at night	2	2	cattle brought in at night	bring cows and sheep in at night and watched by men and dogs	y	y	y	n		n	n	y	y		n	n		n	y	n	y	y	n
1000	1000	3	3	2	2	1	2	1	1	1	1	n	0	1	2	0	200	n	n	n	n	wild	2	2	n	camps	3	2	Cattle are put in camps all day	n/c	n	y	y	n		n	y	y	y		y	y		y	y	y	y	y	n
																							1 = nc					1 = nc
																							2 = no					2 = no
																							3=yes					3=yes
			2010	2015	2010	2015
		yes	9	15	50	83.3333
		no	8	1	44.4444	5.55556
		na	1	2	5.55556	11.1111
		total	18	18
[truncated: 85 more columns]
